# Supplementary material for: Fungicidal Activity of Recombinant Javanicin against Cryptococcus neoformans Is Associated with Intracellular Target(s) Involved in Carbohydrate and Energy Metabolic Processes
Source: Molecules. 2021 Nov 20;26(22):7011. doi: 10.3390/molecules26227011 (PMC8618071; doi:10.3390/molecules26227011)
Supplement: Supplementary file 1 [file molecules-26-07011-s001.zip]

Archive with 1 entries (1 files):
- molecules-1455111-supplementary.pdf
